# Supplementary material for: Association Between Illness Severity Scores and Quantitatively Measured Brain Injury in Cardiac Arrest Survivors
Source: J Clin Med. 2026 Apr 30;15(9):3427. doi: 10.3390/jcm15093427 (PMC13164181; doi:10.3390/jcm15093427)
Supplement: Supplementary file 1 [file jcm-15-03427-s001.zip]

Archive with 1 entries (1 files):
- jcm-4272421-supplementary.pdf
